# Supplementary material for: Environmental and Health Risk Assessments of Antibiotics and Heavy Metals in Manure in Liuyang City
Source: Toxics. 2026 Feb 27;14(3):201. doi: 10.3390/toxics14030201 (PMC13030225; doi:10.3390/toxics14030201)
Supplement: Supplementary file 1 [file toxics-14-00201-s001.zip]

Archive with 1 entries (1 files):
- toxics-4142841-supplementary.pdf
